# Supplementary material for: Functional Adaptation and Emergent User Solutions in Domestic Tasks: Supporting Aging in Place Through a Field Study on Design Challenges Among Older Adults in Chile
Source: Healthcare (Basel). 2025 Jun 7;13(12):1369. doi: 10.3390/healthcare13121369 (PMC12192774; doi:10.3390/healthcare13121369)
Supplement: Supplementary file 1 [file healthcare-13-01369-s001.zip]

Archive with 1 entries (1 files):
- healthcare-3642755-supplementary.pdf
